# Supplementary material for: A Phenogenetic Axis that Modulates Clinical Manifestation and Predicts Treatment Outcome in Primary Myeloid Neoplasms
Source: Cancer Res Commun. 2022 Apr 26;2(4):258–76. doi: 10.1158/2767-9764.CRC-21-0194 (PMC9981215; doi:10.1158/2767-9764.CRC-21-0194)
Supplement: Table S1 — Clinicopathologic characteristics of the 730 myeloid neoplasm patients in THAMP. [file crc-21-0194-s02.xlsx]

## Sheet: Sheet1
Table S1. Clinicopathologic characteristics of the 730 myeloid neoplasm patients in THAMP.
Variable	All diagnoses	Diagnosis
		AML	CML	MDS	MDS/MPN	MPN	p-value
n (%)
Total	730 (100.0)	388 (53.2)	27 (3.7)	209 (28.6)	36 (4.9)	70 (9.6)	-
Male	425 (58.2)	214 (55.2)	17 (63.0)	133 (63.6)	23 (63.9)	38 (54.3)	0.268
Adult (Age > 16)	647 (88.6)	323 (83.3)	24 (88.9)	199 (95.2)	32 (88.9)	69 (98.6)	< 0.001
mean (SD)
Age at diagnosis	43 (19)	38 (18)	43 (17)	49 (17)	50 (22)	54 (14)	< 0.001
WBC (PB-CBC)	27.9 (57.6)	35.0 (53.5)	148.2 (161.2)	3.4 (3.5)	33.9 (45.8)	12.8 (7.3)	< 0.001
RBC (PB-CBC)	2.9 (1.3)	2.6 (0.7)	3.6 (0.8)	2.4 (0.9)	3.1 (1.1)	5.3 (1.8)	< 0.001
HCT (PB-CBC)	27.2 (9.9)	25.1 (6.2)	32.9 (7.5)	24.1 (7.2)	28.9 (9.1)	45.8 (13.6)	< 0.001
HGB (PB-CBC)	90.1 (32.0)	84.2 (21.4)	108.4 (23.9)	79.2 (23.9)	91.6 (30.3)	147.2 (43.1)	< 0.001
PLT (PB-CBC)	133.4 (212.9)	55.3 (50.1)	454.2 (270.7)	91.7 (95.5)	143.0 (156.3)	561.7 (362.6)	< 0.001
MONO# (PB-CBC)	1.3 (4.3)	1.8 (5.6)	1.2 (1.0)	0.3 (0.3)	3.4 (4.6)	0.6 (0.5)	< 0.001
LYMPH# (PB-CBC)	2.1 (1.6)	2.4 (1.7)	2.9 (1.3)	1.4 (0.9)	3.1 (2.8)	1.9 (0.8)	< 0.001
MCV (PB-CBC)	97.2 (10.2)	97.1 (8.8)	92.5 (5.8)	101.4 (11.2)	95.4 (10.8)	88.0 (7.4)	< 0.001
MCH (PB-CBC)	32.2 (3.8)	32.6 (3.2)	30.6 (2.6)	33.4 (4.1)	30.3 (4.5)	28.4 (3.2)	< 0.001
MCHC (PB-CBC)	331.6 (18.1)	336.0 (17.7)	330.8 (17.0)	329.5 (16.2)	316.5 (21.1)	321.6 (15.7)	< 0.001
BASO# (PB-CBC)	0.3 (2.1)	0.1 (0.1)	7.2 (8.8)	0.0 (0.0)	0.3 (0.4)	0.2 (0.4)	< 0.001
EO# (PB-CBC)	0.1 (0.5)	0.1 (0.4)	0.7 (1.2)	0.0 (0.1)	0.2 (0.5)	0.3 (0.5)	< 0.001
NEUT# (PB-CBC)	4.3 (6.8)	3.7 (5.2)	11.9 (14.1)	1.7 (2.4)	9.9 (14.5)	9.7 (6.3)	< 0.001
RET% (PB-CBC)	2.3 (2.0)	2.1 (2.1)	2.7 (1.4)	2.4 (1.8)	2.8 (2.2)	2.1 (1.1)	0.124
RET# (PB-CBC)	0.1 (0.1)	0.1 (0.1)	0.1 (0.1)	0.1 (0.1)	0.1 (0.1)	0.1 (0.0)	< 0.001
Erythrocytes% (BM)	0.2 (0.2)	0.1 (0.1)	0.1 (0.0)	0.3 (0.2)	0.2 (0.2)	0.2 (0.1)	< 0.001
Granulocytes% (BM)	0.4 (0.3)	0.4 (0.4)	0.9 (0.2)	0.4 (0.2)	0.6 (0.2)	0.7 (0.1)	< 0.001
Eosinophils% (BM)	0.0 (0.0)	0.0 (0.0)	0.1 (0.0)	0.0 (0.0)	0.0 (0.0)	0.0 (0.0)	< 0.001
Basophils% (BM)	0.0 (0.0)	0.0 (0.0)	0.0 (0.1)	0.0 (0.0)	0.0 (0.0)	0.0 (0.0)	< 0.001
Lymphocytes% (BM)	0.1 (0.1)	0.1 (0.1)	0.0 (0.1)	0.2 (0.2)	0.1 (0.1)	0.1 (0.1)	< 0.001
Monocytes% (BM)	0.0 (0.1)	0.0 (0.1)	0.0 (0.0)	0.0 (0.0)	0.1 (0.1)	0.0 (0.0)	< 0.001
Blasts, x100% (BM)	0.3 (0.3)	0.6 (0.3)	0.1 (0.1)	0.1 (0.1)	0.1 (0.1)	0.0 (0.0)	< 0.001
Blasts, x100% (PB-ST)	0.2 (0.3)	0.4 (0.3)	0.1 (0.1)	0.0 (0.0)	0.0 (0.0)	0.0 (0.0)	< 0.001
WBC, white blood cells; PB-CBC, peripheral blood - complete blood count; RBC, red blood cells; HCT, hematocrit; HGB, hemoglobin; PLT, platelet count; MONO#, monocyte absolute count; LYMPH#, lymphocyte absolute count; MCV, mean corpuscular volume; MCH, mean corpuscular hemoglobin; MCHC, mean corpuscular hemoglobin concentration; BASO#, basophil absolute count; EO#, eosinophil absolute count; NEUT#…
