# Supplementary material for: A Phenogenetic Axis that Modulates Clinical Manifestation and Predicts Treatment Outcome in Primary Myeloid Neoplasms
Source: Cancer Res Commun. 2022 Apr 26;2(4):258–76. doi: 10.1158/2767-9764.CRC-21-0194 (PMC9981215; doi:10.1158/2767-9764.CRC-21-0194)
Supplement: Table S2 — Clinicopathologic characteristics of the 462 lymphoid neoplasm patients in THAMP. [file crc-21-0194-s03.xlsx]

## Sheet: Sheet1
Table S2. Clinicopathologic characteristics of the 462 lymphoid neoplasm patients in THAMP.
Variable	All diagnoses	Diagnosis
		ALL	CLL	MM	p-value
n (%)
Total	462 (100.0)	321 (69.5)	52 (11.3)	89 (19.3)	-
Male	271 (58.7)	189 (58.9)	36 (69.2)	46 (51.7)	0.123
Adult (Age > 16)	266 (57.6)	125 (38.9)	52 (100.0)	89 (100.0)	< 0.001
mean (SD)
Age at diagnosis	32 (25)	19 (18)	61 (10)	60 (9)	< 0.001
WBC (PB-CBC)	36.8 (82.1)	42.8 (94.0)	51.9 (57.5)	6.3 (6.4)	< 0.001
RBC (PB-CBC)	3.2 (1.0)	3.1 (0.9)	4.1 (0.8)	3.2 (0.9)	< 0.001
HCT (PB-CBC)	28.6 (8.2)	26.6 (7.4)	38.3 (6.4)	30.2 (7.4)	< 0.001
HGB (PB-CBC)	95.2 (27.8)	88.8 (25.0)	126.0 (24.8)	100.1 (26.4)	< 0.001
PLT (PB-CBC)	113.0 (88.7)	85.3 (79.3)	162.1 (62.8)	184.6 (81.6)	< 0.001
MONO# (PB-CBC)	0.6 (1.0)	0.6 (1.1)	0.6 (0.3)	0.4 (0.4)	0.158
LYMPH# (PB-CBC)	4.0 (10.8)	3.3 (3.6)	11.8 (29.9)	2.0 (0.9)	< 0.001
MCV (PB-CBC)	89.7 (8.5)	87.6 (8.3)	94.1 (7.6)	94.4 (6.3)	< 0.001
MCH (PB-CBC)	29.8 (2.6)	29.2 (2.5)	30.8 (2.9)	31.1 (2.1)	< 0.001
MCHC (PB-CBC)	332.5 (17.2)	333.9 (17.6)	328.1 (19.2)	330.1 (13.6)	0.026
BASO# (PB-CBC)	0.1 (0.6)	0.2 (0.7)	0.1 (0.1)	0.0 (0.0)	0.211
EO# (PB-CBC)	0.1 (0.2)	0.1 (0.3)	0.2 (0.1)	0.1 (0.1)	0.082
NEUT# (PB-CBC)	3.6 (5.2)	3.5 (6.0)	4.6 (1.9)	3.3 (2.0)	0.301
RET% (PB-CBC)	1.5 (1.5)	1.3 (1.3)	2.3 (2.8)	1.8 (0.8)	< 0.001
RET# (PB-CBC)	0.1 (0.0)	0.0 (0.0)	0.1 (0.1)	0.1 (0.0)	< 0.001
Erythrocytes% (BM)	0.1 (0.1)	0.0 (0.1)	0.1 (0.1)	0.2 (0.1)	< 0.001
Granulocytes% (BM)	0.1 (0.2)	0.1 (0.1)	0.2 (0.2)	0.4 (0.2)	< 0.001
Eosinophils% (BM)	0.0 (0.0)	0.0 (0.0)	0.0 (0.0)	0.0 (0.0)	< 0.001
Basophils% (BM)	0.0 (0.0)	0.0 (0.0)	0.0 (0.0)	0.0 (0.0)	0.053
Lymphocytes% (BM)	0.2 (0.2)	0.1 (0.1)	0.7 (0.2)	0.2 (0.1)	< 0.001
Monocytes% (BM)	0.0 (0.0)	0.0 (0.0)	0.0 (0.0)	0.0 (0.0)	< 0.001
Blasts, x100% (BM)	0.5 (0.4)	0.7 (0.4)	0.0 (0.0)	0.0 (0.0)	< 0.001
Blasts, x100% (PB-ST)	0.2 (0.3)	0.4 (0.3)	0.0 (0.0)	0.0 (0.0)	< 0.001
WBC, white blood cells; PB-CBC, peripheral blood - complete blood count; RBC, red blood cells; HCT, hematocrit; HGB, hemoglobin; PLT, platelet count; MONO#, monocyte absolute count; LYMPH#, lymphocyte absolute count; MCV, mean corpuscular volume; MCH, mean corpuscular hemoglobin; MCHC, mean corpuscular hemoglobin concentration; BASO#, basophil absolute count; EO#, eosinophil absolute count; NEUT#…
