# Supplementary material for: A Phenogenetic Axis that Modulates Clinical Manifestation and Predicts Treatment Outcome in Primary Myeloid Neoplasms
Source: Cancer Res Commun. 2022 Apr 26;2(4):258–76. doi: 10.1158/2767-9764.CRC-21-0194 (PMC9981215; doi:10.1158/2767-9764.CRC-21-0194)
Supplement: Table S3 — 171 sequenced genes in THAMP. [file crc-21-0194-s04.xlsx]

## Sheet: Sheet1
Table S3. 171 sequenced genes in THAMP.
Gene symbol	Entrez ID	Description
ABCB1	5243	ATP binding cassette subfamily B member 1
ABL1*	25	ABL proto-oncogene 1, non-receptor tyrosine kinase
ANKRD26	22852	Ankyrin repeat domain 26
APC*	324	Adenomatous polyposis coli
ARID1A*	8289	AT rich interactive domain 1A
ARID2*	196528	AT rich interactive domain 2
ASXL1*	171023	Additional sex combs like transcriptional regulator 1
ATG2B	55102	Autophagy related 2B
ATM*	472	ATM serine/threonine kinase
ATRX*	546	Alpha thalassemia/mental retardation syndrome X-linked
B2M*	567	Beta-2-microglobulin
BCL10	8915	B-cell CLL/lymphoma 10
BCL2*	596	B-cell CLL/lymphoma 2
BCL6*	604	B-cell CLL/lymphoma 6
BCOR*	54880	BCL6 corepressor
BCORL1*	63035	BCL6 corepressor-like 1
BIRC3	330	Baculoviral IAP repeat containing 3
BLM*	641	Bloom syndrome RecQ helicase-like
BPGM	669	2, 3-bisphosphoglycerate mutase
BRAF*	673	B-Raf proto-oncogene, serine/threonine kinase
BRCA1*	672	Breast cancer 1
BRCA2*	675	Breast cancer 2
BRIP1*	83990	BRCA1 interacting protein C-terminal helicase 1
BTG1	694	B-cell translocation gene 1, anti-proliferative
BTK	695	Bruton agammaglobulinemia tyrosine kinase
CALR*	811	Calreticulin
CARD11*	84433	Caspase recruitment domain family member 11
CBL*	867	Cbl proto-oncogene
CBLB	868	Cbl proto-oncogene B
CBLC	23624	Cbl proto-oncogene C
CCND1*	595	Cyclin D1
CCND3*	896	Cyclin D3
CD28	940	CD28 molecule
CD58	965	CD58 molecule
CD79A	973	CD79a molecule, immunoglobulin-associated alpha
CD79B*	974	CD79b molecule, immunoglobulin-associated beta
CDKN1A	1026	Cyclin-dependent kinase inhibitor 1A
CDKN2A*	1029	Cyclin-dependent kinase inhibitor 2A
CDKN2B*	1030	Cyclin-dependent kinase inhibitor 2B
CEBPA*	1050	CCAAT enhancer binding protein alpha
CHD8	57680	Chromodomain helicase DNA binding protein 8
CIITA*	4261	Class II major histocompatibility complex transactivator
CREBBP*	1387	CREB binding protein
CSF1R	1436	Colony stimulating factor 1 receptor
CSF3R*	1441	Colony stimulating factor 3 receptor
CTCF	10664	CCCTC-binding factor
CUX1*	1523	Cut-like homeobox 1
CXCR4	7852	C-X-C motif receptor 4
DDX41	51428	DEAD (Asp-Glu-Ala-Asp) box polypeptide 41
DIS3*	22894	DIS3 homolog, exosome endoribonuclease and 3'-5' exoribonuclease
DKC1	1736	Dyskerin pseudouridine synthase 1
DNM2	1785	Dynamin 2
DNMT3A*	1788	DNA methyltransferase 3 alpha
EED	8726	Embryonic ectoderm development
EGFR*	1956	Epidermal growth factor receptor
EGLN1	54583	Egl-9 family hypoxia-inducible factor 1
ELANE	1991	Elastase, neutrophil expressed
EP300*	2033	E1A binding protein p300
EPHA7	2045	EPH receptor A7
EPOR	2057	Erythropoietin receptor
ETV6*	2120	Ets variant 6
EZH2*	2146	Enhancer of zeste 2 polycomb repressive complex 2 subunit
FAM46C*	54855	Family with sequence similarity 46 member C
FAS*	355	Fas cell surface death receptor
FAT1	2195	FAT atypical cadherin 1
FOXO1	2308	Forkhead Box O1
FBXW7*	55294	F-box and WD repeat domain containing 7
FLT3*	2322	Fms-related tyrosine kinase 3
GATA1	2623	GATA binding protein 1
GATA2*	2624	GATA binding protein 2
GFI1	2672	Growth factor independent 1 transcription repressor
GNA13	10672	Guanine nucleotide binding protein (G protein) alpha 13
GNAI2	2771	Guanine nucleotide binding protein (G protein) alpha inhibiting activity polypeptide 2
GNAS*	2778	GNAS complex locus
GNB1	2782	Guanine nucleotide binding protein (G protein) beta polypeptide 1
GSKIP	51527	GSK3B interacting protein
HAX1	10456	HCLS1 associated protein X-1
HRAS*	3265	Harvey rat sarcoma viral oncogene homolog
ID3*	3399	Inhibitor of DNA binding 3, dominant negative helix-loop-helix protein
IDH1*	3417	Isocitrate dehydrogenase 1 (NADP+)
IDH2*	3418	Isocitrate dehydrogenase 2 (NADP+)
IKZF1*	10320	IKAROS family zinc finger 1
IKZF2	22807	IKAROS family zinc finger 2
IKZF3	22806	IKAROS family zinc finger 3
IL7R	3575	Interleukin 7 receptor
IRF4	3662	Interferon regulatory factor 4
IRF8	3394	Interferon regulatory factor 8
ITPKB	3707	Inositol-trisphosphate 3-kinase B
JAK1	3716	Janus kinase 1
JAK2*	3717	Janus kinase 2
JAK3*	3718	Janus kinase 3
KDM6A*	7403	Lysine (K)-specific demethylase 6A
KIT*	3815	V-kit Hardy-Zuckerman 4 feline sarcoma viral oncogene homolog
KMT2A*	4297	Lysine (K)-specific methyltransferase 2A
KMT2B	9757	Lysine (K)-specific methyltransferase 2B
KMT2D*	8085	Lysine (K)-specific methyltransferase 2D
KRAS*	3845	Kirsten rat sarcoma viral oncogene homolog
KRT20	54474	Keratin 20
LMO2	4005	LIM domain only 2
LYN	4067	LYN proto-oncogene, Src family tyrosine kinase
MAP2K1*	5604	Mitogen-activated protein kinase kinase 1
MCL1*	4170	Myeloid cell leukemia 1
MEF2B*	100271849	Myocyte enhancer factor 2B
MFHAS1	9258	Malignant fibrous histiocytoma amplified sequence 1
MPL*	4352	MPL proto-oncogene, thrombopoietin receptor
MTOR*	2475	Mechanistic target of rapamycin kinase
MYC*	4609	V-myc avian myelocytomatosis viral oncogene homolog
MYD88*	4615	Myeloid differentiation primary response 88
MYOM2	9172	Myomesin 2
NF1*	4763	Neurofibromin 1
NOTCH1*	4851	Notch receptor 1
NOTCH2*	4853	Notch receptor 2
NPM1*	4869	Nucleophosmin
NRAS*	4893	Neuroblastoma RAS viral (v-ras) oncogene homolog
NT5C2	22978	5'-nucleotidase, cytosolic II
PALB2*	79728	Partner and localizer of BRCA2
PAX5*	5079	Paired box 5
PDGFRA*	5156	Platelet-derived growth factor receptor alpha polypeptide
PDGFRB*	5159	Platelet-derived growth factor receptor beta polypeptide
PHF6*	84295	PHD finger protein 6
PIGA	5277	Phosphatidylinositol glycan anchor biosynthesis class A
PIK3CA*	5290	Phosphatidylinositol-4, 5-bisphosphate 3-kinase catalytic subunit alpha
PIK3CD	5293	Phosphatidylinositol-4, 5-bisphosphate 3-kinase catalytic subunit delta
PIM1*	5292	Pim-1 proto-oncogene, serine/threonine kinase
PLCG2	5336	Phospholipase C, gamma 2
PPM1D	8493	Protein phosphatase, Mg2+/Mn2+ dependent 1D
PRDM1*	639	PR domain containing 1
PRF1	5551	Perforin 1
PRKDC	5591	Protein kinase, DNA-activated, catalytic polypeptide
PRPF8	10594	Pre-mRNA processing factor 8
PTEN*	5728	Phosphatase and tensin homolog
PTPN11*	5781	Protein tyrosine phosphatase, non-receptor type 11
RAD21*	5885	RAD21 cohesin complex component
RELN	5649	Reelin
RHOA	387	Ras homolog family member A
RUNX1*	861	Runt-related transcription factor 1
SBDS	51119	Shwachman-Bodian-Diamond syndrome
SETBP1*	26040	SET binding protein 1
SETD2*	29072	SET domain containing 2
SETDB1	9869	SET domain bifurcated 1
SF3B1*	23451	Splicing factor 3b subunit 1
SGK1	6446	Serum/glucocorticoid regulated kinase 1
SH2B3*	10019	SH2B adaptor protein 3
SMC1A*	8243	Structural maintenance of chromosomes 1A
SMC3*	9126	Structural maintenance of chromosomes 3
SOCS1*	8651	Suppressor of cytokine signaling 1
SRP72	6731	Signal recognition particle
SRSF2*	6427	Serine/arginine-rich splicing factor 2
STAG2*	10735	Stromal antigen 2
STAT3*	6774	Signal transducer and activator of transcription 3
STAT5B	6777	Signal transducer and activator of transcription 5B
STAT6*	6778	Signal transducer and activator of transcription 6
SUZ12*	23512	SUZ12 polycomb repressive complex 2 subunit
SYK	6850	Spleen tyrosine kinase
TAL1	6886	T-cell acute lymphocytic leukemia 1
TCF3	6929	Transcription factor 3
TERC	7012	Telomerase RNA Component
TERT*	7015	Telomerase reverse transcriptase
TET2*	54790	Ten-eleven translocation 2
TNFAIP3*	7128	Tumor necrosis factor, alpha-induced protein 3
TNFRSF14	8764	Tumor necrosis factor receptor superfamily member 14
TP53*	7157	Tumor protein p53
TPMT	7172	Thiopurine S-methyltransferase
TRAF3	7187	TNF receptor-associated factor 3
U2AF1*	7307	U2 small nuclear RNA auxiliary factor 1
VHL*	7428	Von Hippel-Lindau tumor suppressor
WHSC1	7468	Wolf-Hirschhorn syndrome candidate 1
WT1*	7490	Wilms tumor 1
XPO1*	7514	Exportin 1
ZAP70	7535	Zeta chain of T cell receptor associated protein kinase 70
ZRSR2*	8233	Zinc finger (CCCH type), RNA-binding motif and serine/arginine rich 2
* denotes the 99 genes in common between the 196 most uniformly assayed genes (assayed in > 90% of patients in any diagnosis) in AACR GENIE 10.0-public and the 171 sequenced genes in THAMP.
