# Supplementary material for: A Phenogenetic Axis that Modulates Clinical Manifestation and Predicts Treatment Outcome in Primary Myeloid Neoplasms
Source: Cancer Res Commun. 2022 Apr 26;2(4):258–76. doi: 10.1158/2767-9764.CRC-21-0194 (PMC9981215; doi:10.1158/2767-9764.CRC-21-0194)
Supplement: Table S4 — Experimental validation of next-generation sequencing variant calls by Sanger sequencing. [file crc-21-0194-s05.xlsx]

## Sheet: Sheet1
Table S4. Experimental validation of next-generation sequencing variant calls by Sanger sequencing.
Sample ID	Gene	NCBI ID	Nucleotide change	Amino acid change	Exon	Mutation type	VAF (%)	Depth	Sanger-seq validated
S#1	ASXL1	NM_015338	c.1534C > T	p.Q512X	exon11	stopgain	29	2882X	Yes
S#2	ASXL1	NM_015338	c.1888_1910del	p.H630fs	exon12	frameshift deletion	31.4	1272X	Yes
S#3	ASXL1	NM_015338	c.1888_1910del	p.H630fs	exon12	frameshift deletion	29.5	1534X	Yes
S#4	ASXL1	NM_015338	c.2257delC	p.P753fs	exon12	frameshift deletion	18.6	2773X	Yes
S#5	ASXL1	NM_015338	c.2323delT	p.L775X	exon12	stopgain	42.4	2151X	Yes
S#6	ASXL1	NM_015338	c.2422delC	p.P808fs	exon12	frameshift deletion	36.2	2320X	Yes
S#7	ASXL1	NM_015338	c.1874G > A	p.R625Q	exon12	non-synonymous SNV	45	832X	Yes
S#8	ASXL1	NM_015338	c.2422delC	p.P808fs	exon12	frameshift deletion	39.1	1531X	Yes
S#9	ASXL1	NM_015338	c.1773C > A	p.Y591X	exon12	stopgain	44.6	1537X	Yes
S#10	ASXL1	NM_015338	c.1773C > A	p.Y591X	exon12	stopgain	20.5	1219X	Yes
S#11	ASXL1	NM_015338	c.2055delA	p.G685fs	exon12	frameshift deletion	21.8	1819X	Yes
S#12	ASXL1	NM_015338	c.2485C > T	p.Q829X	exon12	stopgain	41.4	2852X	Yes
S#13	ASXL1	NM_015338	c.2257_2269del	p.P753fs	exon12	frameshift deletion	38.8	2771X	Yes
S#14	ASXL1	NM_015338	c.1773C > A	p.Y591X	exon12	stopgain	45.5	1422X	Yes
S#15	ASXL1	NM_015338	c.2422delC	p.P808LfsX10	exon12	frameshift deletion	42.9	2927X	Yes
S#16	ASXL1	NM_015338	c.2077C > T	p.R693X	exon12	stopgain	46.5	4912X	Yes
S#17	ASXL1	NM_015338	c.2433_2434insA	p.G812RfsX9	exon12	frameshift insertion	32.7	3463X	Yes
S#18	ASXL1	NM_015338	c.2957A > G	p.N986S	exon12	non-synonymous SNV	51.1	2036X	Yes
S#19	ASXL1	NM_015338	c.2077C > T	p.R693X	exon12	stopgain	39.5	2239X	Yes
S#20	ASXL1	NM_015338	c.2077C > T	p.R693X	exon12	stopgain	40.9	3106X	Yes
S#21	ASXL1	NM_015338	c.2338C > T	p.Q780X	exon12	stopgain	48.4	2341X	Yes
S#22	ASXL1	NM_015338	c.2323delT	p.L775fsX1	exon12	stopgain	33.2	1916X	Yes
S#23	ASXL1	NM_015338	c.2957A > G	p.N986S	exon12	non-synonymous SNV	49.1	3132X	Yes
S#24	ASXL1	NM_015338	c.2957A > G	p.N986S	exon12	non-synonymous SNV	48.6	1525X	Yes
S#25	ASXL1	NM_015338	c.1888_1910del	p.E635RfsX14	exon12	frameshift deletion	28.9	2266X	Yes
S#26	ASXL1	NM_015338	c.2323delT	p.L775fsX1	exon12	stopgain	42.8	2367X	Yes
S#27	ATM	NM_000051	c.3925G > A	p.A1309T	exon26	non-synonymous SNV	34.3	2019X	Yes
S#28	BCOR	NM_017745	c.4615G > T	p.E1539X	exon12	stopgain	28.7	725X	Yes
S#29	BCOR	NM_017745	c.4544T > G	p.L1515R	exon12	non-synonymous SNV	26.1	1370X	Yes
S#30	BCOR	NM_017745	c.4021C > T	p.R1341W	exon9	non-synonymous SNV	15.5	1624X	Yes
S#31	BCORL1	NM_021946	c.3332C > T	p.T1111M	exon3	non-synonymous SNV	50.6	1679X	Yes
S#32	BCORL1	NM_021946	c.3332C > T	p.T1111M	exon3	non-synonymous SNV	100	816X	Yes
S#33	BCORL1	NM_021946	c.3332C > T	p.T1111M	exon3	non-synonymous SNV	100	1920X	Yes
S#34	CREBBP	NM_004380	c.1780dupG	p.E594GfsX14	exon8	frameshift insertion	19.4	2516X	Yes
S#35	CSF3R	NM_000760	c.1853C > T	p.T618I	exon14	non-synonymous SNV	31.5	1795X	Yes
S#36	CSF3R	NM_000760	c.1853C > T	p.T618I	exon14	non-synonymous SNV	37.6	1299X	Yes
S#37	CSF3R	NM_000760	c.1853C > T	p.T618I	exon14	non-synonymous SNV	28.8	1583X	Yes
S#38	CSF3R	NM_000760	c.1853C > T	p.T618I	exon14	non-synonymous SNV	21.6	2841X	Yes
S#39	CSF3R	NM_000760	c.1853C > T	p.T618I	exon14	non-synonymous SNV	91.3	2839X	Yes
S#40	CSF3R	NM_000760	c.1853C > T	p.T618I	exon14	non-synonymous SNV	59.2	2121X	Yes
S#41	CSF3R	NM_000760	c.1853C > T	p.T618I	exon14	non-synonymous SNV	40.9	2335X	Yes
S#42	CSF3R	NM_000760	c.2221C > T	p.Q741X	exon17	stopgain	17.9	1851X	Yes
S#43	CXCR4	NM_003467	c.1031_1032insGAAGTTGCATCAG	p.S344fs	exon2	frameshift insertion	27.4	1215X	Yes
S#44	DDX41	NM_016222	c.1574G > A	p.R525H	exon15	non-synonymous SNV	23.8	1060X	Yes
S#45	DDX41	NM_016222	c.1574G > A	p.R525H	exon15	non-synonymous SNV	24.1	3355X	Yes
S#46	DNM2	NM_001005360	c.2371dupC	p.G790fs	exon20	frameshift insertion	38.4	951X	Yes
S#47	DNMT3A	NM_175629	c.2307C > G	p.I769M	exon19	non-synonymous SNV	38.3	1962X	Yes
S#48	DNMT3A	NM_175629	c.2254T > G	p.F752V	exon19	non-synonymous SNV	42.4	1336X	Yes
S#49	DNMT3A	NM_175629	c.2477A > G	p.K826R	exon21	non-synonymous SNV	41.2	1902X	Yes
S#50	EP300	NM_001429	c.5209C > T	p.R1737C	exon31	non-synonymous SNV	15.5	1398X	Yes
S#9	ETV6	NM_001987	c.328G > A	p.G110S	exon3	non-synonymous SNV	17.6	1626X	Yes
S#51	ETV6	NM_001987	c.427dupC	p.Q143PfsX11	exon4	frameshift insertion	25.3	2711X	Yes
S#52	ETV6	NM_001987	c.1143dupA	p.N382KfsX2	exon6	frameshift insertion	41.3	2283X	Yes
S#12	ETV6	NM_001987	c.1216_1218del	p.406_406del	exon7	non-frameshift deletion	18.5	1977X	Yes
S#16	ETV6	NM_001987	c.1194_1195insCGC	p.R399_H400insR	exon7	non-frameshift insertion	19.3	2229X	Yes
S#53	EZH2	NM_004456	c.1597C > T	p.Q533X	exon14	stopgain	42.9	1545X	Yes
S#54	EZH2	NM_004456	c.1597C > T	p.Q533X	exon14	stopgain	22.4	3702X	Yes
S#43	EZH2	NM_004456	c.1730C > T	p.P577L	exon15	non-synonymous SNV	34.1	1488X	Yes
S#9	EZH2	NM_004456	c.1978G > A	p.G660R	exon17	non-synonymous SNV	21.6	1030X	Yes
S#55	EZH2	NM_004456	c.1978G > A	p.G660R	exon17	non-synonymous SNV	44.6	1193X	Yes
S#56	EZH2	NM_004456	c.1978G > A	p.G660R	exon17	non-synonymous SNV	23.4	1674X	Yes
S#3	EZH2	NM_004456	c.2069G > A	p.R690H	exon18	non-synonymous SNV	45.2	1273X	Yes
S#57	EZH2	NM_004456	c.2069G > A	p.R690H	exon18	non-synonymous SNV	97.2	1143X	Yes
S#16	EZH2	NM_004456	c.745G > A	p.E249K	exon8	non-synonymous SNV	74.9	2670X	Yes
S#16	EZH2	NM_004456	c.758C > T	p.P253L	exon8	non-synonymous SNV	37.7	3054X	Yes
S#58	FBXW7	NM_033632	c.1436G > A	p.R479Q	exon10	non-synonymous SNV	77.3	1288X	Yes
S#59	FBXW7	NM_033632	c.1393C > T	p.R465C	exon9	non-synonymous SNV	41.8	1454X	Yes
S#34	FBXW7	NM_033632	c.1393C > T	p.R465C	exon9	non-synonymous SNV	22.3	2944X	Yes
S#60	FBXW7	NM_033632	c.1394G > A	p.R465H	exon9	non-synonymous SNV	40	2572X	Yes
S#61	FBXW7	NM_033632	c.1393C > T	p.R465C	exon9	non-synonymous SNV	35.8	2210X	Yes
S#50	FLT3	NM_004119	c.1471G > T	p.V491L	exon12	non-synonymous SNV	29.4	1823X	Yes
S#62	FLT3	NM_004119	c.2039C > T	p.A680V	exon16	non-synonymous SNV	39.2	1295X	Yes
S#63	FLT3	NM_004119	c.2028C > A	p.N676K	exon16	non-synonymous SNV	43	1451X	Yes
S#64	FLT3	NM_004119	c.2039C > T	p.A680V	exon16	non-synonymous SNV	30.9	1633X	Yes
S#65	FLT3	NM_004119	c.2028C > A	p.N676K	exon16	non-synonymous SNV	30.8	3713X	Yes
S#66	FOXO1	NM_002015	c.73T > A	p.W25R	exon1	non-synonymous SNV	38.3	1077X	Yes
S#67	FOXO1	NM_002015	c.298_306del	p.100_102del	exon1	non-frameshift deletion	34.2	298X	Yes
S#28	FOXO1	NM_002015	c.298_306del	p.100_102del	exon1	non-frameshift deletion	44.8	806X	Yes
S#68	GATA2	NM_032638	c.960_961insGGC	p.L321delinsGL	exon4	non-frameshift insertion	39.2	874X	Yes
S#37	GATA2	NM_032638	c.953C > T	p.A318V	exon4	non-synonymous SNV	15.6	1471X	Yes
S#69	GATA2	NM_032638	c.953C > T	p.A318V	exon4	non-synonymous SNV	21.8	2098X	Yes
S#11	GATA2	NM_032638	c.950A > G	p.N317S	exon4	non-synonymous SNV	18.7	1485X	Yes
S#70	GATA2	NM_032638	c.952G > A	p.A318T	exon4	non-synonymous SNV	33.4	3610X	Yes
S#71	GATA2	NM_032638	c.959G > A	p.G320D	exon4	non-synonymous SNV	35.7	1823X	Yes
S#72	GATA2	NM_032638	c.961C > T	p.L321F	exon4	non-synonymous SNV	42.9	501X	Yes
S#73	GATA2	NM_032638	c.962T > C	p.L321P	exon4	non-synonymous SNV	44.6	1555X	Yes
S#74	GATA2	NM_032638	c.961C > T	p.L321F	exon4	non-synonymous SNV	42.1	3265X	Yes
S#75	GATA2	NM_032638	c.961C > T	p.L321F	exon4	non-synonymous SNV	16.7	2316X	Yes
S#76	GATA2	NM_032638	c.961C > T	p.L321F	exon4	non-synonymous SNV	47.4	1716X	No
S#77	GATA2	NM_032638	c.952G > A	p.A318T	exon4	non-synonymous SNV	29.5	3487X	No
S#78	GATA2	NM_032638	c.1085_1086insCCC	p.R362delinsRP	exon5	non-frameshift insertion	43.7	1132X	Yes
S#78	GATA2	NM_032638	c.1085G > A	p.R362Q	exon5	non-synonymous SNV	43.4	1132X	Yes
S#79	GATA2	NM_032638	c.1075T > G	p.L359V	exon5	non-synonymous SNV	49.2	4320X	Yes
S#21	GATA2	NM_032638	c.1075T > G	p.L359V	exon5	non-synonymous SNV	45.7	2417X	Yes
S#80	GATA2	NM_032638	c.1085G > A	p.R362Q	exon5	non-synonymous SNV	38.5	1858X	Yes
S#81	GATA2	NM_032638	c.1155_1160del	p.385_387del	exon6	non-frameshift deletion	38.3	799X	Yes
S#82	GATA2	NM_032638	c.1170G > T	p.K390N	exon6	non-synonymous SNV	34.1	1204X	Yes
S#27	GNB1	NM_002074	c.239T > G	p.I80S	exon6	non-synonymous SNV	33.2	2713X	Yes
S#83	IKZF1	NM_006060	c.229_247del	p.A79LfsX8	exon4	frameshift deletion	16.2	1454X	Yes
S#66	IKZF1	NM_006060	c.476A > G	p.N159S	exon5	non-synonymous SNV	28.6	1344X	Yes
S#84	IKZF1	NM_006060	c.476A > G	p.N159S	exon5	non-synonymous SNV	15.8	1465X	Yes
S#85	IKZF1	NM_006060	c.476A > G	p.N159S	exon5	non-synonymous SNV	35.8	920X	Yes
S#70	IKZF1	NM_006060	c.476A > G	p.N159S	exon5	non-synonymous SNV	26.6	3509X	Yes
S#86	JAK2	NM_004972	c.2047A > G	p.R683G	exon16	non-synonymous SNV	34.6	1334X	Yes
S#83	JAK2	NM_004972	c.2047A > G	p.R683G	exon16	non-synonymous SNV	52.2	1644X	Yes
S#17	JAK3	NM_000215	c.1970G > A	p.R657Q	exon15	non-synonymous SNV	32.9	3460X	Yes
S#87	KMT2D	NM_003482	c.8774C > T	p.A2925V	exon34	non-synonymous SNV	52.1	1404X	Yes
S#88	KMT2D	NM_003482	c.8774C > T	p.A2925V	exon34	non-synonymous SNV	49.8	1629X	Yes
S#89	KMT2D	NM_003482	c.8774C > T	p.A2925V	exon34	non-synonymous SNV	50.4	2635X	Yes
S#53	KRAS	NM_033360	c.183A > T	p.Q61H	exon3	non-synonymous SNV	24.1	1456X	Yes
S#90	KRAS	NM_033360	c.183A > T	p.Q61H	exon3	non-synonymous SNV	27.3	2605X	Yes
S#57	KRAS	NM_033360	c.182A > C	p.Q61P	exon3	non-synonymous SNV	18.2	1237X	Yes
S#91	MPL	NM_005373	c.1771T > G	p.Y591D	exon12	non-synonymous SNV	93.7	1356X	Yes
S#92	MPL	NM_005373	c.1771T > C	p.Y591H	exon12	non-synonymous SNV	28.1	2693X	Yes
S#93	MPL	NM_005373	c.269G > A	p.R90Q	exon3	non-synonymous SNV	17.9	1388X	Yes
S#94	MPL	NM_005373	c.610T > C	p.S204P	exon4	non-synonymous SNV	78.4	2156X	Yes
S#10	MYC	NM_002467	c.482C > T	p.S161L	exon2	non-synonymous SNV	37.1	1159X	Yes
S#95	MYC	NM_002467	c.162G > T	p.E54D	exon2	non-synonymous SNV	40.9	1160X	Yes
S#95	MYC	NM_002467	c.165_176del	p.55_59del	exon2	non-frameshift deletion	38.4	1172X	Yes
S#96	MYC	NM_002467	c.482C > T	p.S161L	exon2	non-synonymous SNV	15.5	2750X	Yes
S#64	NF1	NM_001042492	c.2132dupG	p.H712PfsX4	exon18	frameshift insertion	32.6	2331X	Yes
S#97	NOTCH1	NM_017617	c.4793G > C	p.R1598P	exon26	non-synonymous SNV	16.2	969X	Yes
S#55	NOTCH1	NM_017617	c.4799T > C	p.L1600P	exon26	non-synonymous SNV	44.8	1932X	Yes
S#98	NOTCH1	NM_017617	c.4721T > C	p.L1574P	exon26	non-synonymous SNV	20.3	1642X	Yes
S#98	NOTCH1	NM_017617	c.4793G > C	p.R1598P	exon26	non-synonymous SNV	23.6	1331X	Yes
S#99	NOTCH1	NM_017617	c.5033T > C	p.L1678P	exon27	non-synonymous SNV	31.8	4206X	Yes
S#43	NOTCH1	NM_017617	c.7459C > T	p.Q2487X	exon34	stopgain	36.1	2315X	Yes
S#100	NOTCH1	NM_017617	c.7541_7542del	p.P2514RfsX4	exon34	frameshift deletion	45.5	2608X	Yes
S#61	NOTCH1	NM_017617	c.7541_7542del	p.P2514RfsX4	exon34	frameshift deletion	35.3	3635X	Yes
S#54	NOTCH1	NM_017617	c.7330C > T	p.Q2444X	exon34	stopgain	24	4204X	Yes
S#99	NOTCH1	NM_017617	c.7556_7570del	p.Q2519_S2524delinsP	exon34	non-frameshift deletion	23.4	3493X	Yes
S#99	NOTCH1	NM_017617	c.7573_7574insT	p.P2525LfsX81	exon34	frameshift insertion	17.7	3358X	Yes
S#78	NPM1	NM_002520	c.862_863insGCCG	p.W288fs	exon11	frameshift insertion	34.4	1320X	Yes
S#101	NPM1	NM_002520	c.860_861insCTGC	p.L287fs	exon11	frameshift insertion	29.9	1098X	Yes
S#102	NPM1	NM_002520	c.859_860insTCTG	p.L287fs	exon11	frameshift insertion	37	1471X	Yes
S#103	NPM1	NM_002520	c.859_860insTCTG	p.L287fs	exon11	frameshift insertion	38.2	1556X	Yes
S#104	NPM1	NM_002520	c.859_860insTCTG	p.L287fs	exon11	frameshift insertion	38.1	1199X	Yes
S#105	NPM1	NM_002520	c.859_860insTCTG	p.L287fs	exon11	frameshift insertion	39.9	2991X	Yes
S#106	NPM1	NM_002520	c.859_860insTCTG	p.W288CfsX12	exon11	frameshift insertion	34.6	3345X	Yes
S#64	NPM1	NM_002520	c.859_860insTCTG	p.W288CfsX12	exon11	frameshift insertion	26.7	1447X	Yes
S#49	NPM1	NM_002520	c.860_861insCTGC	p.W288CfsX12	exon11	frameshift insertion	39	1435X	Yes
S#65	NPM1	NM_002520	c.859_860insTCTG	p.W288CfsX12	exon11	frameshift insertion	30	2159X	Yes
S#107	NSD2	NM_133330	c.3295G > A	p.E1099K	exon20	non-synonymous SNV	24.3	1049X	Yes
S#95	PHF6	NM_032458	c.74_75insCATT	p.D25fs	exon2	frameshift insertion	16	837X	Yes
S#16	PHF6	NM_032458	c.63_64del	p.K21NfsX3	exon2	frameshift deletion	30.6	1166X	Yes
S#16	PHF6	NM_032458	c.65C > A	p.S22X	exon2	stopgain	31.8	1140X	Yes
S#108	PHF6	NM_032458	c.352A > T	p.K118X	exon4	stopgain	20.6	1545X	Yes
S#55	PHF6	NM_032458	c.328_329insATTTAGATTAAACAACTACGA	p.D111_N365delinsLD	exon4	stopgain	24.2	2204X	Yes
S#109	PHF6	NM_032458	c.346C > T	p.R116X	exon4	stopgain	86.5	827X	Yes
S#110	PHF6	NM_032458	c.820C > T	p.R274X	exon8	stopgain	30.6	846X	Yes
S#111	PHF6	NM_032458	c.821G > A	p.R274Q	exon8	non-synonymous SNV	96.6	944X	Yes
S#112	PHF6	NM_032458	c.821G > A	p.R274Q	exon8	non-synonymous SNV	66.8	968X	Yes
S#60	PHF6	NM_032458	c.820C > T	p.R274X	exon8	stopgain	80.8	1472X	Yes
S#113	PHF6	NM_032458	c.821G > A	p.R274Q	exon8	non-synonymous SNV	34.3	1409X	Yes
S#114	PHF6	NM_032458	c.821G > A	p.R274Q	exon8	non-synonymous SNV	24.5	2948X	Yes
S#19	PHF6	NM_032458	c.820C > T	p.R274X	exon8	stopgain	80.9	791X	Yes
S#58	PHF6	NM_032458	c.761dupC	p.T255NfsX10	exon8	frameshift insertion	37.7	1161X	Yes
S#115	PHF6	NM_032458	c.820C > T	p.R274X	exon8	stopgain	16	519X	Yes
S#116	PHF6	NM_032458	c.955C > T	p.R319X	exon9	stopgain	29.7	1320X	Yes
S#16	PRPF8	NM_006445	c.4793A > C	p.D1598A	exon31	non-synonymous SNV	15.9	2581X	Yes
S#117	PRPF8	NM_006445	c.4792G > A	p.D1598N	exon31	non-synonymous SNV	17.5	1932X	Yes
S#118	PRPF8	NM_006445	c.4793A > G	p.D1598G	exon31	non-synonymous SNV	35.1	3103X	Yes
S#119	PTPN11	NM_002834	c.1505C > T	p.S502L	exon13	non-synonymous SNV	42.3	1247X	Yes
S#120	PTPN11	NM_002834	c.1507G > A	p.G503R	exon13	non-synonymous SNV	42.7	1519X	Yes
S#121	PTPN11	NM_002834	c.1472C > T	p.P491L	exon13	non-synonymous SNV	24.9	1372X	Yes
S#111	PTPN11	NM_002834	c.1507G > A	p.G503R	exon13	non-synonymous SNV	27.2	1129X	Yes
S#122	PTPN11	NM_002834	c.1507G > A	p.G503R	exon13	non-synonymous SNV	44.2	1533X	Yes
S#123	PTPN11	NM_002834	c.1472C > T	p.P491L	exon13	non-synonymous SNV	17.6	2177X	Yes
S#124	PTPN11	NM_002834	c.215C > T	p.A72V	exon3	non-synonymous SNV	16.8	1545X	Yes
S#125	PTPN11	NM_002834	c.214G > A	p.A72T	exon3	non-synonymous SNV	34.4	1578X	Yes
S#103	PTPN11	NM_002834	c.227A > G	p.E76G	exon3	non-synonymous SNV	20.1	1461X	Yes
S#104	PTPN11	NM_002834	c.181G > A	p.D61N	exon3	non-synonymous SNV	42.3	1460X	Yes
S#81	PTPN11	NM_002834	c.181G > A	p.D61N	exon3	non-synonymous SNV	47.3	1382X	Yes
S#11	PTPN11	NM_002834	c.226G > A	p.E76K	exon3	non-synonymous SNV	30.4	2071X	Yes
S#126	PTPN11	NM_002834	c.227A > G	p.E76G	exon3	non-synonymous SNV	32	3120X	Yes
S#47	RUNX1	NM_001754	c.305T > C	p.L102P	exon4	non-synonymous SNV	34.1	2325X	Yes
S#127	RUNX1	NM_001754	c.241dupG	p.V81GfsX57	exon4	frameshift insertion	29.5	2893X	Yes
S#128	RUNX1	NM_001754	c.496C > G	p.R166G	exon5	non-synonymous SNV	46.6	1775X	Yes
S#129	RUNX1	NM_001754	c.496C > G	p.R166G	exon5	non-synonymous SNV	18.9	1613X	Yes
S#130	RUNX1	NM_001754	c.422C > A	p.S141X	exon5	stopgain	30.8	1778X	Yes
S#131	RUNX1	NM_001754	c.422C > A	p.S141X	exon5	stopgain	31.6	2674X	Yes
S#132	RUNX1	NM_001754	c.502G > A	p.G168R	exon5	non-synonymous SNV	41.5	2260X	Yes
S#85	RUNX1	NM_001754	c.611G > A	p.R204Q	exon6	non-synonymous SNV	23.6	798X	Yes
S#52	RUNX1	NM_001754	c.592G > A	p.D198N	exon6	non-synonymous SNV	41.8	1341X	Yes
S#133	RUNX1	NM_001754	c.611G > A	p.R204Q	exon6	non-synonymous SNV	47.7	1504X	Yes
S#134	RUNX1	NM_001754	c.592G > A	p.D198N	exon6	non-synonymous SNV	44.4	1720X	Yes
S#135	RUNX1	NM_001754	c.611G > A	p.R204Q	exon6	non-synonymous SNV	40.1	1473X	Yes
S#47	RUNX1	NM_001754	c.965C > A	p.S322X	exon8	stopgain	35.2	2161X	Yes
S#42	RUNX1	NM_001754	c.1181dupG	p.G394fs	exon9	frameshift insertion	16.8	1504X	Yes
S#4	RUNX1	NM_001754	c.1190A > G	p.Q397R	exon9	non-synonymous SNV	48.7	1936X	Yes
S#95	RUNX1	NM_001754	c.1190A > G	p.Q397R	exon9	non-synonymous SNV	52.3	1267X	Yes
S#117	RUNX1	NM_001754	c.1190A > G	p.Q397R	exon9	non-synonymous SNV	50.1	2680X	Yes
S#136	SETBP1	NM_015559	c.2608G > A	p.G870S	exon4	non-synonymous SNV	18.2	1292X	Yes
S#137	SETBP1	NM_015559	c.2602G > A	p.D868N	exon4	non-synonymous SNV	24.1	984X	Yes
S#13	SETBP1	NM_015559	c.2602G > A	p.D868N	exon4	non-synonymous SNV	29.8	2522X	Yes
S#85	SETBP1	NM_015559	c.2608G > A	p.G870S	exon4	non-synonymous SNV	36.7	1131X	Yes
S#108	SETBP1	NM_015559	c.2608G > A	p.G870S	exon4	non-synonymous SNV	40.1	2039X	Yes
S#38	SETBP1	NM_015559	c.2602G > A	p.D868N	exon4	non-synonymous SNV	34	3249X	Yes
S#138	SETBP1	NM_015559	c.2602G > A	p.D868N	exon4	non-synonymous SNV	45.1	3728X	Yes
S#139	SETBP1	NM_015559	c.2602G > A	p.D868N	exon4	non-synonymous SNV	41.6	2416X	Yes
S#39	SETBP1	NM_015559	c.2612T > C	p.I871T	exon4	non-synonymous SNV	47.9	2643X	Yes
S#140	SETBP1	NM_015559	c.2608G > A	p.G870S	exon4	non-synonymous SNV	44.3	2049X	Yes
S#141	SETBP1	NM_015559	c.2602G > A	p.D868N	exon4	non-synonymous SNV	28.4	3093X	Yes
S#142	SETBP1	NM_015559	c.2608G > A	p.G870S	exon4	non-synonymous SNV	46.9	3652X	Yes
S#143	SETBP1	NM_015559	c.2608G > A	p.G870S	exon4	non-synonymous SNV	45.5	1190X	Yes
S#25	SETBP1	NM_015559	c.2602G > A	p.D868N	exon4	non-synonymous SNV	49.5	2339X	Yes
S#128	SF3B1	NM_012433	c.1998G > C	p.K666N	exon14	non-synonymous SNV	46.8	2213X	Yes
S#144	SF3B1	NM_012433	c.1997A > G	p.K666R	exon14	non-synonymous SNV	40.4	1945X	Yes
S#145	SF3B1	NM_012433	c.1984C > T	p.H662Y	exon14	non-synonymous SNV	34.8	1630X	Yes
S#146	SF3B1	NM_012433	c.1873C > T	p.R625C	exon14	non-synonymous SNV	41.6	2373X	Yes
S#11	SF3B1	NM_012433	c.1876A > T	p.N626Y	exon14	non-synonymous SNV	19.4	2718X	Yes
S#147	SF3B1	NM_012433	c.1998G > T	p.K666N	exon14	non-synonymous SNV	48.1	2904X	Yes
S#148	SF3B1	NM_012433	c.1998G > C	p.K666N	exon14	non-synonymous SNV	44.7	1618X	Yes
S#100	SF3B1	NM_012433	c.1998G > C	p.K666N	exon14	non-synonymous SNV	17.6	3384X	Yes
S#57	SF3B1	NM_012433	c.1997A > G	p.K666R	exon14	non-synonymous SNV	48.5	1424X	Yes
S#149	SF3B1	NM_012433	c.1866G > C	p.E622D	exon14	non-synonymous SNV	44	2814X	Yes
S#150	SF3B1	NM_012433	c.1998G > T	p.K666N	exon14	non-synonymous SNV	37.9	1992X	Yes
S#151	SF3B1	NM_012433	c.1998G > T	p.K666N	exon14	non-synonymous SNV	38.4	2337X	Yes
S#22	SF3B1	NM_012433	c.1984C > G	p.H662D	exon14	non-synonymous SNV	32	1887X	Yes
S#152	SF3B1	NM_012433	c.2098A > G	p.K700E	exon15	non-synonymous SNV	45.7	2016X	Yes
S#68	SF3B1	NM_012433	c.2098A > G	p.K700E	exon15	non-synonymous SNV	45.9	1295X	Yes
S#153	SF3B1	NM_012433	c.2098A > G	p.K700E	exon15	non-synonymous SNV	22.4	1897X	Yes
S#47	SF3B1	NM_012433	c.2098A > G	p.K700E	exon15	non-synonymous SNV	34.2	2535X	Yes
S#125	SF3B1	NM_012433	c.2098A > G	p.K700E	exon15	non-synonymous SNV	35.8	2053X	Yes
S#94	SF3B1	NM_012433	c.2098A > G	p.K700E	exon15	non-synonymous SNV	20.3	2677X	Yes
S#7	SF3B1	NM_012433	c.2098A > G	p.K700E	exon15	non-synonymous SNV	44.4	1358X	Yes
S#154	SF3B1	NM_012433	c.2098A > G	p.K700E	exon15	non-synonymous SNV	46.4	2413X	Yes
S#155	SF3B1	NM_012433	c.2098A > G	p.K700E	exon15	non-synonymous SNV	38	3288X	Yes
S#156	SF3B1	NM_012433	c.2098A > G	p.K700E	exon15	non-synonymous SNV	46.8	1979X	Yes
S#157	SF3B1	NM_012433	c.2098A > G	p.K700E	exon15	non-synonymous SNV	40.6	2695X	Yes
S#85	SF3B1	NM_012433	c.2098A > G	p.K700E	exon15	non-synonymous SNV	38.2	1818X	Yes
S#70	SF3B1	NM_012433	c.2098A > G	p.K700E	exon15	non-synonymous SNV	36.3	4156X	Yes
S#158	SF3B1	NM_012433	c.2098A > G	p.K700E	exon15	non-synonymous SNV	20	3271X	Yes
S#159	SF3B1	NM_012433	c.2098A > G	p.K700E	exon15	non-synonymous SNV	39.2	2926X	Yes
S#160	SF3B1	NM_012433	c.2098A > G	p.K700E	exon15	non-synonymous SNV	29	2598X	Yes
S#161	SF3B1	NM_012433	c.2098A > G	p.K700E	exon15	non-synonymous SNV	41.6	2532X	Yes
S#162	SF3B1	NM_012433	c.2098A > G	p.K700E	exon15	non-synonymous SNV	40	3556X	Yes
S#163	SF3B1	NM_012433	c.2098A > G	p.K700E	exon15	non-synonymous SNV	36.5	2528X	Yes
S#131	SF3B1	NM_012433	c.2098A > G	p.K700E	exon15	non-synonymous SNV	44.4	3313X	Yes
S#164	SF3B1	NM_012433	c.2098A > G	p.K700E	exon15	non-synonymous SNV	16.1	2521X	Yes
S#165	SF3B1	NM_012433	c.2098A > G	p.K700E	exon15	non-synonymous SNV	42	3132X	Yes
S#166	SF3B1	NM_012433	c.2098A > G	p.K700E	exon15	non-synonymous SNV	46.9	2759X	Yes
S#167	SF3B1	NM_012433	c.2098A > G	p.K700E	exon15	non-synonymous SNV	46.7	3073X	Yes
S#132	SF3B1	NM_012433	c.2098A > G	p.K700E	exon15	non-synonymous SNV	45.9	2685X	Yes
S#168	TET2	NM_001127208	c.4354C > T	p.R1452X	exon10	stopgain	30.1	3177X	Yes
S#145	TET2	NM_001127208	c.5618T > C	p.I1873T	exon11	non-synonymous SNV	33.4	1331X	Yes
S#169	TET2	NM_001127208	c.5618T > C	p.I1873T	exon11	non-synonymous SNV	50.2	2988X	Yes
S#153	TET2	NM_001127208	c.2971dupG	p.H990fs	exon3	frameshift insertion	25.8	1799X	Yes
S#102	TET2	NM_001127208	c.1630C > T	p.R544X	exon3	stopgain	48.1	2393X	Yes
S#170	TET2	NM_001127208	c.4075C > T	p.R1359C	exon9	non-synonymous SNV	48.9	1417X	Yes
S#48	TET2	NM_001127208	c.4075C > T	p.R1359C	exon9	non-synonymous SNV	42.4	1785X	Yes
S#171	TP53	NM_000546	c.524G > A	p.R175H	exon5	non-synonymous SNV	27.8	1018X	Yes
S#172	TP53	NM_000546	c.487_489del	p.163_163del	exon5	non-frameshift deletion	37.9	1389X	Yes
S#172	TP53	NM_000546	c.493C > G	p.Q165E	exon5	non-synonymous SNV	40.2	1399X	Yes
S#173	TP53	NM_000546	c.524G > A	p.R175H	exon5	non-synonymous SNV	36.5	3493X	Yes
S#31	TP53	NM_000546	c.526T > A	p.C176S	exon5	non-synonymous SNV	30.1	1947X	Yes
S#160	TP53	NM_000546	c.580C > T	p.L194F	exon6	non-synonymous SNV	17.9	2403X	Yes
S#174	TP53	NM_000546	c.659A > G	p.Y220C	exon6	non-synonymous SNV	73.7	1000X	Yes
S#175	TP53	NM_000546	c.687T > A	p.C229X	exon7	stopgain	17.4	559X	Yes
S#176	TP53	NM_000546	c.742C > T	p.R248W	exon7	non-synonymous SNV	80	601X	Yes
S#177	TP53	NM_000546	c.742C > T	p.R248W	exon7	non-synonymous SNV	43.3	1524X	Yes
S#178	TP53	NM_000546	c.733G > A	p.G245S	exon7	non-synonymous SNV	59.6	1627X	Yes
S#179	TP53	NM_000546	c.742C > T	p.R248W	exon7	non-synonymous SNV	30.9	1191X	Yes
S#16	TP53	NM_000546	c.743G > A	p.R248Q	exon7	non-synonymous SNV	40.9	3037X	Yes
S#180	TP53	NM_000546	c.742C > T	p.R248W	exon7	non-synonymous SNV	68.8	1219X	Yes
S#181	TP53	NM_000546	c.733G > A	p.G245S	exon7	non-synonymous SNV	89.6	984X	Yes
S#182	TP53	NM_000546	c.742C > T	p.R248W	exon7	non-synonymous SNV	46	1582X	Yes
S#183	TP53	NM_000546	c.869G > A	p.R290H	exon8	non-synonymous SNV	51.5	2707X	Yes
S#184	TP53	NM_000546	c.844C > G	p.R282G	exon8	non-synonymous SNV	76.7	1333X	Yes
S#185	TP53	NM_000546	c.818G > A	p.R273H	exon8	non-synonymous SNV	45.8	2938X	Yes
S#53	WT1	NM_024426	c.581C > A	p.S194X	exon1	stopgain	42.9	1100X	Yes
S#104	WT1	NM_024426	c.515A > G	p.Q172R	exon1	non-synonymous SNV	40.5	959X	Yes
S#104	WT1	NM_024426	c.517T > A	p.F173I	exon1	non-synonymous SNV	40.4	928X	Yes
S#104	WT1	NM_024426	c.518T > G	p.F173C	exon1	non-synonymous SNV	39.4	950X	Yes
S#104	WT1	NM_024426	c.520delA	p.T174fs	exon1	frameshift deletion	39.7	958X	Yes
S#95	WT1	NM_024426	c.347dupC	p.P116fs	exon1	frameshift insertion	42.1	1274X	Yes
VAF, variant allele frequency.
