# Supplementary material for: A Phenogenetic Axis that Modulates Clinical Manifestation and Predicts Treatment Outcome in Primary Myeloid Neoplasms
Source: Cancer Res Commun. 2022 Apr 26;2(4):258–76. doi: 10.1158/2767-9764.CRC-21-0194 (PMC9981215; doi:10.1158/2767-9764.CRC-21-0194)
Supplement: Table S6 — Gene mutation rates in THAMP and comparisons with AACR GENIE 10.0-public. [file crc-21-0194-s07.xlsx]

## Sheet: Sheet1
Table S6. Gene mutation rates in THAMP and comparisons with AACR GENIE 10.0-public.
Gene	THAMP									AACR GENIE 10.0-public
	ALL	CLL	MM	CML	MPN	MDS/MPN	MDS	AML		LBLL	CLL	MM	CML	MPN	MDS/MPN	MDS	AML
ABCB1	0.006	0.019	0.022	0	0	0	0	0.003		-	-	-	-	-	-	-	-
ABL1*	0.016	0	0	0.037	0	0	0.01	0.005		0.0118443	0.00194175	0.0122449	0.0366972	0.00117233	0	0.0027933	0.00263736
ANKRD26	0.009	0	0.022	0	0.014	0	0	0.008		-	-	-	-	-	-	-	-
APC*	0.003	0.019	0.022	0	0	0	0.01	0.005		0.021164	0.0198413	0.017094	0.00595238	0.00314465	0	0.0123894	0.00982143
ARID1A*	0.022	0	0.011	0.074	0.029	0.056	0.014	0.028		0.0398936	0.0159363	0.0194175	0	0.00970874	0	0.00952381	0.0243902
ARID2*	0.003	0	0.011	0	0.014	0.028	0.019	0.008		0.00534759	0.00996016	0.038835	0.00641026	0.00970874	0	0.0114504	0.00770218
ASXL1*	0.025	0.019	0.056	0.111	0.143	0.222	0.158	0.044		0.0322581	0.023301	0.0284553	0.234177	0.149289	0.252747	0.159769	0.123967
ATG2B	0.009	0.019	0.011	0	0	0	0.005	0.003		-	-	-	-	-	-	-	-
ATM*	0.009	0.115	0.034	0	0.029	0.083	0.005	0.013		0.0369393	0.119048	0.0470085	0.0119048	0.0188679	0.030303	0.0106007	0.0133929
ATRX*	0.019	0	0.011	0	0	0	0.005	0.013		0.0189329	0.0156863	0.0144231	0.00446429	0.00682594	0	0.00568182	0.0123711
B2M*	0	0	0	0	0	0	0	0		0.00923077	0.00199203	0	0	0	0	0	0.00131926
BCL10	0.006	0	0	0	0	0	0	0.003		-	-	-	-	-	-	-	-
BCL2*	0	0.058	0	0	0	0	0	0		0.0296496	0.011976	0	0	0	0	0	0
BCL6*	0.006	0.019	0.011	0	0	0	0.014	0.003		0.0042735	0.00199203	0.00985222	0	0	0	0.00190114	0.00370828
BCOR*	0.009	0.019	0	0	0.014	0.056	0.057	0.044		0.0323129	0.042885	0.0181818	0.0222222	0.0201422	0.0337079	0.0416263	0.0625646
BCORL1*	0.016	0	0.022	0.037	0	0	0.014	0.018		0.029877	0.00790514	0.00456621	0.00634921	0.0189573	0.011236	0.00969932	0.033092
BIRC3	0	0.058	0	0	0	0	0	0		-	-	-	-	-	-	-	-
BLM*	0	0	0	0	0	0	0.01	0		0.0106952	0.0059761	0.00970874	0.00641026	0	0	0.0019084	0.00898588
BPGM	0	0	0.011	0	0	0	0	0.003		-	-	-	-	-	-	-	-
BRAF*	0.019	0.058	0.056	0.037	0.014	0.028	0.019	0.01		0.0168919	0.0368932	0.0443548	0.0030581	0.003517	0	0.00464684	0.00483092
BRCA1*	0.009	0.019	0	0	0	0	0.005	0.01		0.00795756	0.0179283	0.0242718	0.0128205	0.00323625	0	0.00190476	0.00641849
BRCA2*	0.009	0	0	0	0	0	0.01	0.003		0.0159151	0.0298805	0.0339806	0.00641026	0.00970874	0	0.0152381	0.0179718
BRIP1*	0.006	0	0	0	0	0	0	0		0.0106667	0.00796813	0.0194175	0.0128205	0.00323625	0	0.00381679	0.00256739
BTG1	0.034	0	0.011	0	0	0	0	0		-	-	-	-	-	-	-	-
BTK	0	0	0	0	0	0	0	0		-	-	-	-	-	-	-	-
CALR*	0	0	0.022	0	0.1	0.028	0	0.003		0.0101215	0.00265252	0.00537634	0.013986	0.134568	0.0224719	0.00531915	0.0103211
CARD11*	0.003	0.038	0	0	0	0	0.005	0		0.0133333	0.0159363	0.0145631	0	0	0	0.0019084	0
CBL*	0.006	0	0.011	0	0.029	0.111	0.043	0.036		0.0101868	0.0038835	0.0121951	0.0981013	0.0343602	0.0879121	0.0307988	0.0320248
CBLB	0.006	0.019	0.011	0	0	0.028	0.005	0		-	-	-	-	-	-	-	-
CBLC	0.003	0	0.022	0	0	0	0	0		-	-	-	-	-	-	-	-
CCND1*	0	0	0.101	0	0	0	0	0		0.00269542	0.00199601	0.0252525	0	0	0	0	0.00271739
CCND3*	0.003	0.058	0	0	0	0	0	0.013		0.0299145	0.0139442	0	0	0	0	0.00380228	0.00494438
CD28	0	0	0	0	0	0	0	0		-	-	-	-	-	-	-	-
CD58	0	0	0	0	0	0	0	0		-	-	-	-	-	-	-	-
CD79A	0	0	0	0	0	0	0	0		-	-	-	-	-	-	-	-
CD79B*	0	0	0	0	0.014	0	0	0		0.00641026	0.00796813	0	0	0	0	0	0.00123609
CDKN1A	0	0	0.011	0	0	0	0	0		-	-	-	-	-	-	-	-
CDKN2A*	0.022	0.019	0.011	0	0	0	0	0		0.0152027	0	0	0.0030581	0.00117233	0	0.00185874	0.00307422
CDKN2B*	0.003	0	0	0	0	0	0.005	0		0.00429185	0	0.00970874	0	0	0	0	0.00123609
CEBPA*	0.009	0	0.011	0	0.014	0.028	0.024	0.188		0.0051458	0.00196078	0.00961538	0	0.00853242	0.0638298	0.0113475	0.0515464
CEBPA-dm	0.003	0	0	0	0	0	0.005	0.121		-	-	-	-	-	-	-	-
CEBPA-sm	0.006	0	0.011	0	0.014	0.028	0.019	0.067		-	-	-	-	-	-	-	-
CHD8	0.003	0	0.022	0	0.014	0	0.005	0.008		-	-	-	-	-	-	-	-
CIITA*	0.009	0.019	0	0	0	0	0.005	0.003		0.019544	0	0.0049505	0.00649351	0	0	0	0.00923483
CREBBP*	0.069	0.135	0.045	0	0	0.028	0.024	0.018		0.0897436	0.0378486	0.00970874	0	0	0	0.00380228	0.0210136
CSF1R	0.012	0	0.011	0	0	0	0	0.005		-	-	-	-	-	-	-	-
CSF3R*	0	0	0	0	0.014	0.056	0	0.044		0.00896057	0.00201613	0	0.0135593	0.00605327	0.032967	0.00306122	0.0130011
CTCF	0.025	0	0	0.037	0.014	0.028	0	0.003		-	-	-	-	-	-	-	-
CUX1*	0.022	0.019	0.045	0	0.029	0.056	0.024	0.026		0.0107296	0.00796813	0.00990099	0.0324074	0.0255973	0.0217391	0.0286944	0.0238784
CXCR4	0.006	0.019	0.056	0	0	0	0.01	0		-	-	-	-	-	-	-	-
DDX41	0	0	0	0	0	0	0.038	0.005		-	-	-	-	-	-	-	-
DIS3*	0.003	0.019	0.09	0	0	0	0	0.003		0.0106952	0.0059761	0.0788177	0	0	0	0.00588235	0.00630915
DKC1	0	0	0.011	0	0.014	0	0.014	0.003		-	-	-	-	-	-	-	-
DNM2	0.012	0	0	0	0	0.028	0.005	0.021		-	-	-	-	-	-	-	-
DNMT3A*	0.025	0.115	0.101	0	0.071	0.083	0.129	0.137		0.0389831	0.0446602	0.0731707	0.0601266	0.100711	0.10989	0.127045	0.194731
EED	0	0	0	0	0	0.028	0.014	0.008		-	-	-	-	-	-	-	-
EGFR*	0.006	0	0.011	0	0	0	0.005	0.008		0.0237467	0.0119048	0.017094	0	0	0	0.00352113	0.00356506
EGLN1	0.006	0	0	0	0	0.028	0.005	0		-	-	-	-	-	-	-	-
ELANE	0	0	0	0	0.014	0	0	0		-	-	-	-	-	-	-	-
EP300*	0.04	0.019	0.045	0.037	0.029	0.028	0.043	0.057		0.034188	0.0119522	0.0242718	0.00617284	0.00647249	0.0645161	0.00570342	0.0173053
EPHA7	0	0.038	0.034	0	0	0	0	0.005		-	-	-	-	-	-	-	-
EPOR	0.006	0.019	0.011	0.037	0	0	0	0		-	-	-	-	-	-	-	-
ETV6*	0.047	0	0	0	0	0.056	0.043	0.013		0.0289116	0	0	0.0190476	0.0130332	0.011236	0.0222652	0.0263702
EZH2*	0.04	0.019	0.022	0	0.029	0.083	0.072	0.036		0.0406091	0.0038835	0.00406504	0.0611621	0.0445487	0.0879121	0.0550373	0.0352889
FAM46C*	0	0	0.067	0	0	0	0	0		0.00534759	0	0.0246305	0	0	0	0	0.0012837
FAS*	0.003	0	0	0	0	0	0	0		0.00977199	0	0	0	0	0	0	0
FAT1	0.028	0.019	0.045	0	0.043	0	0.01	0.021		-	-	-	-	-	-	-	-
FBXW7*	0.031	0.038	0	0	0	0	0	0.008		0.0202703	0.0407767	0	0.0030581	0.00234467	0	0	0.00219587
FLT3*	0.072	0	0	0	0	0.056	0.005	0.265		0.0371622	0	0.00403226	0.0214067	0.00820633	0	0.0102421	0.127473
FLT3-ITD	0.003	0	0	0	0	0	0	0.165		-	-	-	-	-	-	-	-
FLT3-TKD	0.037	0	0	0	0	0.056	0	0.082		-	-	-	-	-	-	-	-
FLT3-Other	0.037	0	0	0	0	0	0.005	0.067		-	-	-	-	-	-	-	-
FOXO1	0.006	0.019	0	0	0	0	0	0.008		-	-	-	-	-	-	-	-
GATA1	0	0	0	0	0	0	0	0		-	-	-	-	-	-	-	-
GATA2*	0	0	0.011	0.037	0.014	0	0.019	0.077		0.00396825	0	0	0.0104895	0.0135802	0.0561798	0.012766	0.0372279
GFI1	0	0	0	0	0	0	0	0		-	-	-	-	-	-	-	-
GNA13	0.003	0	0	0	0	0	0.005	0		-	-	-	-	-	-	-	-
GNAI2	0	0.019	0	0	0	0	0.005	0.003		-	-	-	-	-	-	-	-
GNAS*	0.022	0	0.022	0.037	0.014	0	0.024	0.026		0	0.00195312	0.0169492	0	0.00840336	0.0204082	0.00536193	0.00565611
GNB1	0.009	0	0	0	0	0.028	0.005	0.003		-	-	-	-	-	-	-	-
GSKIP	0.003	0	0	0	0	0	0	0.003		-	-	-	-	-	-	-	-
HAX1	0.003	0	0	0	0	0	0	0.003		-	-	-	-	-	-	-	-
HRAS*	0	0	0	0	0	0	0	0		0.0101523	0.0038835	0	0.0030581	0.00234467	0	0.00186047	0.00263505
ID3*	0	0	0	0	0	0	0	0		0	0.00199203	0	0	0	0	0	0.0012837
IDH1*	0.022	0	0.011	0	0.014	0	0.029	0.044		0.00676819	0	0.00403226	0.0122324	0.0164127	0.021978	0.0288372	0.0772947
IDH2*	0.016	0	0.011	0	0.014	0	0.024	0.09		0.00846024	0	0	0.0366972	0.0164127	0.010989	0.0484171	0.107096
IKZF1*	0.037	0	0	0	0	0	0.005	0.034		0.0277296	0.00196464	0.00492611	0.0045045	0.00341297	0	0.00428571	0.0169972
IKZF2	0.003	0	0	0	0	0	0.005	0		-	-	-	-	-	-	-	-
IKZF3	0.003	0	0	0	0	0	0	0		-	-	-	-	-	-	-	-
IL7R	0.009	0	0	0	0	0	0	0		-	-	-	-	-	-	-	-
IRF4	0	0.038	0.022	0	0	0	0.005	0		-	-	-	-	-	-	-	-
IRF8	0	0.019	0	0	0	0	0	0		-	-	-	-	-	-	-	-
ITPKB	0.006	0	0.022	0	0	0	0.005	0.005		-	-	-	-	-	-	-	-
JAK1	0.006	0	0	0	0	0	0	0.008		-	-	-	-	-	-	-	-
JAK2*	0.019	0	0.011	0	0.743	0.056	0.024	0.01		0.027027	0.00582524	0.0120968	0.0397554	0.580305	0.252747	0.0344507	0.0443956
JAK3*	0.028	0.019	0.011	0	0	0.028	0.01	0.028		0.0255973	0.0117188	0.00858369	0	0.00672269	0	0.00402145	0.00556793
KDM6A*	0.009	0.019	0	0.037	0.014	0	0.005	0.008		0.0309811	0.00784314	0.00480769	0.0133929	0.00170648	0	0.00710227	0.0158076
KIT*	0.003	0	0	0	0.014	0	0.014	0.108		0.00675676	0.00582524	0.00816327	0.0183486	0.00468933	0.043956	0.00836431	0.0206412
KMT2A*	0.012	0.019	0.034	0	0.029	0.028	0.014	0.015		0.0256849	0.0078125	0.0384615	0.0177778	0.00341297	0	0.00281294	0.0150995
KMT2B	0.009	0	0.011	0.037	0.043	0	0.019	0.018		-	-	-	-	-	-	-	-
KMT2D*	0.112	0.038	0.101	0.037	0.057	0.111	0.057	0.046		0.0987124	0.0517928	0.038835	0.0246914	0.0161812	0	0.0171429	0.0333745
KRAS*	0.14	0.038	0.157	0	0	0.194	0.024	0.116		0.103041	0.038835	0.133065	0.0703364	0.0152403	0.021978	0.0111524	0.045235
KRT20	0	0	0	0.037	0	0	0.005	0		-	-	-	-	-	-	-	-
LMO2	0.006	0	0.045	0	0.014	0	0.005	0.01		-	-	-	-	-	-	-	-
LYN	0	0	0	0	0	0	0	0		-	-	-	-	-	-	-	-
MAP2K1*	0	0	0.022	0	0	0	0.005	0.005		0.00641026	0.0219124	0.00970874	0	0.00323625	0	0	0
MCL1*	0	0	0	0	0	0	0	0		0.00531915	0.00199203	0.00985222	0.00641026	0	0	0.00190476	0.00256739
MEF2B*	0.006	0	0	0	0	0	0.01	0.005		0	0	0	0	0	0	0	0
MFHAS1	0	0	0.022	0	0.014	0	0	0.003		-	-	-	-	-	-	-	-
MPL*	0.047	0	0.045	0.111	0.086	0.139	0.077	0.044		0.00338409	0.0038835	0.00806452	0.0152905	0.0468933	0.021978	0.00745573	0.00747253
MTOR*	0.012	0	0.022	0	0.014	0	0.005	0		0.0239362	0.00996016	0.0436893	0.00641026	0.00323625	0.0322581	0.00381679	0.0166881
MYC*	0.016	0	0.022	0	0.029	0	0.014	0.01		0.0239362	0.00796813	0.00970874	0	0	0	0.00571429	0.00513479
MYD88*	0	0.135	0.011	0	0	0	0	0		0.0237691	0.0485437	0.00813008	0	0	0.010989	0.00289017	0.000516529
MYOM2	0.012	0.019	0.022	0	0.014	0	0.024	0.005		-	-	-	-	-	-	-	-
NF1*	0.034	0	0.034	0.037	0.029	0.139	0.029	0.044		0.0319829	0.00796813	0.00485437	0.037037	0.0226537	0	0.0114068	0.0407911
NOTCH1*	0.087	0.115	0.034	0	0	0.028	0.014	0.018		0.0921502	0.134766	0.0338983	0.0169492	0.010084	0	0.0120643	0.0122494
NOTCH2*	0.019	0.019	0.056	0	0	0	0.01	0.01		0.0213415	0.00996016	0.0147783	0	0.00974026	0	0.00381679	0.00922266
NPM1*	0.006	0	0	0	0.014	0.111	0.048	0.149		0.00675676	0	0	0.00611621	0.0164127	0.010989	0.0158287	0.143736
NRAS*	0.162	0	0.157	0	0.014	0.25	0.043	0.229		0.0912162	0.0213592	0.0887097	0.12844	0.028136	0.0659341	0.0315985	0.111989
NT5C2	0.006	0	0	0	0.014	0	0	0.003		-	-	-	-	-	-	-	-
PALB2*	0.009	0	0	0	0.014	0	0	0.003		0.00797872	0.0059761	0.0194175	0	0.00323625	0	0.00190476	0.00385109
PAX5*	0.04	0	0	0	0	0	0	0		0.0384615	0.00793651	0.00436681	0.0122699	0	0	0	0.00246609
PDGFRA*	0.012	0	0.022	0	0	0	0	0.008		0.00341297	0.0136719	0	0	0.00504202	0	0.00268456	0.00279642
PDGFRB*	0.003	0	0	0	0	0	0.005	0		0.00531915	0.0059761	0.0194175	0	0.00323625	0	0.00190476	0.0102696
PHF6*	0.034	0	0	0	0.014	0	0.024	0.023		0.0280702	0.0019685	0.00413223	0.0379747	0.0236967	0.043956	0.0318226	0.0356405
PIGA	0	0	0	0	0	0	0.01	0		-	-	-	-	-	-	-	-
PIK3CA*	0.016	0	0	0	0	0	0	0		0.0131926	0	0.0128205	0	0	0	0.00528169	0.00178253
PIK3CD	0.022	0	0.034	0	0.043	0.056	0.019	0.015		-	-	-	-	-	-	-	-
PIM1*	0.003	0	0	0	0	0.028	0.005	0		0.0280374	0.00598802	0.00512821	0	0.00324675	0	0	0.0013986
PLCG2	0.003	0	0.011	0	0	0.028	0.005	0.003		-	-	-	-	-	-	-	-
PPM1D	0	0	0	0	0	0	0.005	0.003		-	-	-	-	-	-	-	-
PRDM1*	0.006	0	0.034	0	0	0	0	0.003		0.00533333	0.00398406	0.0194175	0	0	0	0	0.00385109
PRF1	0.003	0	0.011	0	0	0	0.01	0		-	-	-	-	-	-	-	-
PRKDC	0.016	0.019	0.067	0	0.014	0.028	0.014	0.023		-	-	-	-	-	-	-	-
PRPF8	0.003	0.019	0	0	0	0	0.038	0.01		-	-	-	-	-	-	-	-
PTEN*	0.019	0	0	0	0	0	0.005	0.005		0.0185811	0.0038835	0	0.0030581	0.00117233	0.010989	0.000929368	0.00263505
PTPN11*	0.075	0.019	0.011	0	0	0.167	0.086	0.067		0.035533	0.015534	0.016129	0.0183486	0.010551	0.032967	0.012093	0.0592885
RAD21*	0.009	0	0	0	0	0	0.005	0.031		0.010327	0	0.00961538	0.00892857	0.00511945	0	0.00852273	0.0233677
RELN	0.019	0	0.056	0	0.029	0.028	0.01	0.008		-	-	-	-	-	-	-	-
RHOA	0	0	0	0	0	0	0	0		-	-	-	-	-	-	-	-
RUNX1*	0.04	0.058	0.022	0	0.014	0.083	0.12	0.077		0.0220713	0.00194175	0.00406504	0.123418	0.0308057	0.0989011	0.108758	0.135847
SBDS	0	0	0	0	0	0	0	0		-	-	-	-	-	-	-	-
SETBP1*	0.009	0	0.022	0	0	0.167	0.033	0.015		0.0210896	0.00988142	0.00456621	0.0349206	0.0130332	0.0786517	0.0387973	0.0232678
SETD2*	0.05	0.058	0.022	0	0	0	0.005	0.026		0.0300429	0.0258964	0.0194175	0.0123457	0	0.0322581	0.00380952	0.0271941
SETDB1	0	0	0.011	0	0	0	0	0.005		-	-	-	-	-	-	-	-
SF3B1*	0.009	0.096	0.011	0	0	0.167	0.124	0.015		0.0102041	0.118447	0.00813008	0.0443038	0.0438389	0.252747	0.119231	0.0386997
SGK1	0	0.038	0.034	0	0	0	0.005	0.005		-	-	-	-	-	-	-	-
SH2B3*	0.019	0	0	0	0.057	0.056	0.029	0.018		0.0171674	0.0059761	0	0.0246914	0.0194175	0.0322581	0.00571429	0.00741656
SMC1A*	0	0	0.011	0	0	0	0.019	0.018		0.0127971	0.00248139	0	0	0.00862069	0	0.00441826	0.00875274
SMC3*	0.012	0	0.011	0.037	0	0.028	0.005	0.021		0.0195382	0.00994036	0.00980392	0.00892857	0.00853242	0.0212766	0.0128023	0.0261168
SOCS1*	0.003	0	0	0	0	0	0.005	0		0.013369	0.00398406	0	0	0	0	0	0.00256739
SRP72	0	0	0.011	0	0	0	0	0.003		-	-	-	-	-	-	-	-
SRSF2*	0	0	0	0	0.029	0.139	0.086	0.015		0.00851789	0.0136452	0	0.190476	0.0545024	0.157303	0.10562	0.108583
STAG2*	0.009	0	0.011	0.037	0.043	0	0.067	0.018		0.0223752	0.00392157	0	0.0223214	0.0119454	0.0212766	0.0582386	0.0487973
STAT3*	0.003	0.019	0.011	0	0	0.028	0.005	0.008		0.0128755	0	0	0	0	0	0.00190476	0.00123609
STAT5B	0.012	0	0	0	0.014	0	0.019	0.005		-	-	-	-	-	-	-	-
STAT6*	0.003	0	0.011	0	0	0	0	0		0.00560224	0.0020202	0.0097561	0	0.00323625	0	0.0019084	0.00385109
SUZ12*	0.025	0	0	0	0.014	0.028	0.005	0.01		0.0191847	0.00199203	0	0.00625	0.012987	0	0.00381679	0.00380228
SYK	0.006	0	0	0	0	0	0	0.003		-	-	-	-	-	-	-	-
TAL1	0	0	0	0	0	0.056	0	0.003		-	-	-	-	-	-	-	-
TCF3	0.019	0.019	0.011	0	0	0.028	0.005	0.005		-	-	-	-	-	-	-	-
TERC	0	0	0	0	0	0	0	0		-	-	-	-	-	-	-	-
TERT*	0	0	0	0	0	0	0.005	0.008		0.0109409	0.011976	0.00985222	0	0	0	0.00379507	0.00741656
TET2*	0.075	0.058	0.124	0.037	0.071	0.139	0.163	0.134		0.0390492	0.0349515	0.0569106	0.262658	0.170616	0.186813	0.175337	0.146178
TNFAIP3*	0.003	0	0.011	0	0	0	0	0.003		0.0347594	0.00199203	0.0145631	0	0.00323625	0	0	0
TNFRSF14	0	0	0	0	0	0	0	0		-	-	-	-	-	-	-	-
TP53*	0.05	0.077	0.079	0	0	0.028	0.077	0.018		0.0945946	0.163107	0.0725806	0.0214067	0.0480657	0.043956	0.165428	0.142292
TPMT	0	0	0	0.037	0	0	0	0		-	-	-	-	-	-	-	-
TRAF3	0	0	0.067	0	0	0	0	0.005		-	-	-	-	-	-	-	-
U2AF1*	0.006	0	0	0.037	0.029	0.167	0.177	0.044		0.0204429	0.0136452	0.00454545	0.0349206	0.0450237	0.123596	0.0872093	0.0558428
VHL*	0	0	0.011	0	0	0	0	0		0.00527704	0	0	0	0	0	0.00353357	0.000892857
WHSC1	0.037	0.019	0.011	0	0	0	0.014	0.005		-	-	-	-	-	-	-	-
WT1*	0.019	0.019	0.011	0	0	0	0.048	0.126		0.0203735	0.00776699	0.00406504	0.0126582	0.00829384	0	0.0115496	0.0578512
XPO1*	0.009	0	0	0	0	0	0.005	0		0.0160428	0.0458167	0	0.00641026	0	0	0	0.00385109
ZAP70	0.003	0.019	0.011	0	0	0	0.005	0.005		-	-	-	-	-	-	-	-
ZRSR2*	0	0	0.022	0	0	0.028	0.019	0.005		0.00681431	0.00584795	0.00921659	0.031746	0.0260664	0	0.0377907	0.0253361
* denotes the 99 genes in common between the 196 most uniformly assayed genes (assayed in > 90% of patients in any diagnosis) in AACR GENIE 10.0-public and the 171 sequenced genes in THAMP.
