# Supplementary material for: A Phenogenetic Axis that Modulates Clinical Manifestation and Predicts Treatment Outcome in Primary Myeloid Neoplasms
Source: Cancer Res Commun. 2022 Apr 26;2(4):258–76. doi: 10.1158/2767-9764.CRC-21-0194 (PMC9981215; doi:10.1158/2767-9764.CRC-21-0194)
Supplement: Table S7 — Prevalence of chromosomal abnormalities in THAMP. [file crc-21-0194-s08.xlsx]

## Sheet: Sheet1
Table S7. Prevalence of chromosomal abnormalities in THAMP.
Chromosomal aberration	ALL	CLL	MM	CML	MPN	MDS/MPN	MDS	AML
+1	0.019	0	0.022	0	0.014	0	0.029	0.005
+3	0.003	0.019	0.034	0	0	0	0	0.005
+4	0.044	0	0	0	0	0	0	0.01
+5	0.025	0	0.045	0	0	0	0	0.003
+6	0.037	0	0.011	0	0	0	0.005	0.013
+7	0.009	0	0.056	0	0	0	0	0.003
+8	0.059	0	0	0	0.071	0.056	0.139	0.077
+9	0.022	0	0.045	0	0	0	0.01	0.003
+10	0.04	0	0.011	0	0	0	0.005	0.005
+11	0.009	0	0.034	0	0	0.028	0.024	0.008
+12	0.009	0.115	0.011	0	0	0	0	0
+13	0.016	0	0	0	0	0.056	0	0.013
+14	0.062	0	0	0	0	0	0	0.003
+15	0.012	0	0.056	0	0	0	0.005	0.003
+16	0.009	0	0	0	0	0	0	0.005
+17	0.044	0	0	0	0	0	0	0.003
+18	0.037	0.019	0.011	0.037	0	0	0	0.003
+19	0.012	0.019	0.034	0.037	0	0	0	0.005
+21	0.097	0	0.034	0	0	0.028	0.005	0.021
+22	0.016	0	0	0	0	0	0.005	0.015
+X	0.084	0.019	0	0	0	0	0.005	0
–1	0.019	0	0.011	0	0	0	0	0
–2	0.019	0	0.034	0	0	0	0.01	0.003
–4	0.012	0	0.034	0	0	0	0	0
–5	0.016	0	0.011	0	0	0	0.024	0.005
–6	0.012	0.019	0.011	0	0.014	0	0	0.003
–7	0.034	0	0.045	0	0	0	0.072	0.015
–8	0.006	0	0.034	0	0	0	0	0.01
–9	0.053	0	0.011	0	0	0.028	0	0
–10	0.006	0	0.022	0	0	0	0.005	0
–12	0.019	0	0.011	0	0	0.028	0.01	0
–13	0.037	0.019	0.101	0	0	0	0.029	0
–14	0.009	0	0	0	0	0	0.005	0.003
–15	0.019	0	0.011	0	0	0	0.01	0.003
–16	0.016	0	0.067	0	0	0	0.019	0.003
–17	0.034	0	0.011	0	0	0.028	0.019	0.003
–18	0.009	0.019	0.056	0	0	0.056	0.033	0.005
–19	0.022	0	0	0	0	0	0.014	0.003
–20	0.04	0	0.034	0	0	0.028	0.024	0.005
–21	0	0	0.034	0	0	0.028	0.005	0.003
–22	0.016	0	0.022	0	0	0	0.01	0.005
–X	0.006	0	0.045	0	0	0	0	0.026
1q21 gain/amp	0.006	0	0.011	0	0	0.028	0.005	0
add(12p)	0.012	0.038	0	0	0.014	0.028	0.01	0.003
add(14q)	0.006	0	0.034	0	0	0.028	0.005	0
add(17p)	0	0.019	0.011	0	0	0	0.005	0.005
add(1p)	0.003	0	0.034	0	0	0	0.005	0.003
add(6q)	0.006	0	0.045	0	0	0	0.005	0.005
del(11q)	0.016	0.019	0	0	0	0	0.01	0.013
del(12p)	0	0	0	0	0	0.028	0.005	0.008
del(13q)	0	0.019	0	0	0	0	0.01	0.005
del(17p)	0.003	0.019	0	0	0	0.028	0	0.003
del(1p)	0.003	0	0.022	0	0	0	0.005	0
del(20q)/ider(20)	0	0	0	0	0.014	0.028	0.091	0.003
del(5q)	0.003	0	0	0	0	0.056	0.043	0.008
del(6q)	0.019	0.019	0.022	0	0	0	0.005	0.005
del(7p)	0	0	0.011	0	0	0	0	0.005
del(7q)	0.006	0	0	0	0	0.056	0	0.008
del(9p)	0.031	0	0	0	0	0	0	0
del(9q)	0	0	0	0	0	0	0.01	0.028
i(17q)	0.006	0	0	0	0	0.056	0	0.003
inv(16)(p13q22)/t(16;16)(p13;q22)	0	0	0	0.037	0	0	0	0.062
inv(3)(q21q26)/t(3;3)(q21;q26)	0	0	0	0	0	0.028	0.014	0.008
t(1;19)	0.019	0	0.022	0	0	0.028	0	0
t(11;14)	0.003	0	0.022	0	0	0	0	0
t(12;21)(p13;q22)	0.1	0	0	0	0	0	0	0
t(14;18)(q32;q21)	0	0.058	0	0	0	0	0	0
t(15;17)(q24;q21)	0	0	0	0	0	0	0	0.085
t(8;21)(q22;q22)	0	0	0	0	0	0	0	0.129
t(9;11)(p22;q23)	0	0	0	0	0	0	0	0.023
other t(v;11q23)	0.022	0	0	0	0	0	0	0.039
t(9;22)(q34;q11)	0.156	0	0	1	0	0	0	0.003
